# Supplementary material for: Sex-based differences in placental DNA methylation profiles related to gestational age: an NIH ECHO meta-analysis
Source: Epigenetics. 2023 Feb 25;18(1):2179726. doi: 10.1080/15592294.2023.2179726 (PMC9980626; doi:10.1080/15592294.2023.2179726)
Supplement: Supplemental Material [file KEPI_A_2179726_SM3040.zip]

Archive with 3 entries (2 files):
- Supplementary files/
- Supplementary files/SupplementalFigure1 (1).png
- Supplementary files/Supplementary captions.docx
